# Supplementary material for: Chromosome-Level Genome Assembly and Comparative Transcriptome Analyses Identified Energy Conservation as a Key Strategy for Anadromous Adaptation of the Hilsa Shad, Tenualosa ilisha (Clupeiformes: Dorosomatidae)
Source: Biomolecules. 2025 Feb 21;15(3):321. doi: 10.3390/biom15030321 (PMC11940632; doi:10.3390/biom15030321)
Supplement: Supplementary file 1 [file biomolecules-15-00321-s001.zip]

Archive with 1 entries (1 files):
- biomolecules-3449630-supplementary.pdf
